# Supplementary material for: Structure of orthoreovirus RNA chaperone σNS, a component of viral replication factories
Source: Nat Commun. 2024 Mar 19;15:2460. doi: 10.1038/s41467-024-46627-8 (PMC10950856; doi:10.1038/s41467-024-46627-8)
Supplement: Supplementary file 4 — Source data [file 41467_2024_46627_MOESM4_ESM.xlsx]

## Sheet: Fig. S2a
Residue	WT SigmaNS dimer	WT SigmaNS dimer +RNA
1	14.5319	21.3864
2	14.3557	20.0328
3	13.9124	18.1604
4	12.7552	17.2106
5	12.2582	16.8455
6	13.145	16.8686
7	11.2868	14.0023
8	9.94723	12.5836
9	9.46556	10.987
10	9.70754	10.9096
11	9.93813	11.1571
12	8.15021	8.85939
13	7.28202	8.55353
14	7.29265	6.84363
15	5.85138	5.60962
16	6.1616	5.27268
17	5.00677	4.34177
18	4.80829	3.993
19	4.83729	4.00858
20	4.10454	3.53097
21	4.0449	3.32402
22	3.8425	3.15573
23	3.94063	3.25791
24	3.88014	3.26849
25	3.57	3.06956
26	2.86748	2.50666
27	2.64877	2.52298
28	3.30293	2.9624
29	3.36696	2.96468
30	3.53824	3.06753
31	3.81818	3.21774
32	4.38978	3.64695
33	4.71507	3.94004
34	5.34544	4.2871
35	5.77126	4.80826
36	6.27449	5.13564
37	6.43328	5.09984
38	7.54049	6.44332
39	7.35197	5.73866
40	6.33567	4.78426
41	5.81815	4.63547
42	5.26935	4.43696
43	5.06688	4.1498
44	4.53395	3.91074
45	3.96517	3.42887
46	4.24516	3.5738
47	3.03123	2.9897
48	2.68384	2.60992
49	2.54674	2.47873
50	2.59425	2.44724
51	2.66224	2.94964
52	2.14576	2.20417
53	2.08534	2.11701
54	2.11254	2.22843
55	1.55696	1.86595
56	1.76702	1.89944
57	1.82965	1.99158
58	1.51453	1.74288
59	1.32358	1.56688
60	1.30615	1.57252
61	1.91342	1.7254
62	1.57915	1.74498
63	1.51019	1.51006
64	1.7048	1.60169
65	3.20763	3.29971
66	2.22996	2.23712
67	1.90371	1.58044
68	2.53415	2.1797
69	3.00217	2.64828
70	3.37911	2.21715
71	3.83269	2.69681
72	5.00834	3.75034
73	3.96334	2.58937
74	3.6481	2.40329
75	4.53484	2.99006
76	5.07718	3.24527
77	4.18336	2.56825
78	4.6601	3.0123
79	5.28933	3.2384
80	5.56358	3.13039
81	6.15575	3.86555
82	5.44386	3.73115
83	4.46424	3.06785
84	4.59283	3.30638
85	3.69813	2.86221
86	3.69835	2.89314
87	3.74005	2.6448
88	3.64533	2.42566
89	2.88909	2.34835
90	2.95434	2.22131
91	3.33933	2.25532
92	2.92503	1.96741
93	3.69623	2.61772
94	3.69869	2.53231
95	3.53102	2.64265
96	4.03242	3.09229
97	4.24022	3.7237
98	3.58661	3.16102
99	3.55508	3.06322
100	3.80928	2.94992
101	3.68352	2.87011
102	4.24092	3.11744
103	4.29324	3.2464
104	4.17201	3.0168
105	4.05447	2.82676
106	4.36316	2.94136
107	4.16071	2.86847
108	3.54517	2.5513
109	4.1964	2.7432
110	4.46655	3.01903
111	3.59805	2.48498
112	3.45648	2.2872
113	4.02053	2.563
114	3.93952	2.62686
115	3.16217	2.2336
116	3.18279	2.22569
117	4.09366	2.84345
118	4.06441	2.63698
119	4.75344	3.06298
120	5.15836	3.41795
121	4.88845	3.11181
122	4.3309	2.87908
123	4.0997	2.68481
124	4.63229	3.01625
125	4.39892	3.21851
126	3.55662	2.42153
127	3.89177	2.6203
128	4.32029	2.76639
129	5.31678	3.63097
130	4.83529	3.24804
131	4.58799	3.34632
132	4.47371	3.34777
133	3.50006	2.5908
134	3.21155	2.51347
135	2.92943	2.36855
136	2.4877	2.16592
137	2.75988	2.19377
138	2.96481	2.20898
139	2.26502	1.97585
140	2.27954	1.85
141	2.5866	2.00323
142	2.63868	1.97016
143	1.78634	1.70785
144	2.21082	1.80889
145	2.19009	1.50034
146	2.01888	1.68652
147	1.68073	1.34919
148	2.11906	1.34448
149	2.37695	1.61789
150	2.98804	2.1203
151	2.97545	2.30055
152	3.54297	2.28058
153	3.99046	2.74428
154	4.42733	3.13351
155	3.97646	3.08532
156	3.54478	2.46072
157	3.11086	2.25719
158	3.5273	2.58248
159	2.93449	1.76306
160	2.70362	1.75806
161	2.67877	1.68389
162	2.02072	1.33175
163	2.59047	1.74901
164	2.41198	1.90297
165	2.15325	1.64925
166	1.55745	1.48996
167	1.48249	1.31093
168	2.00629	1.54617
169	1.75323	1.8827
170	1.38061	1.58963
171	1.79485	1.63373
172	2.13993	1.99191
173	2.14286	1.99997
174	2.46145	2.04199
175	2.32983	2.02137
176	2.97529	2.28574
177	2.81565	2.25599
178	3.55897	2.53841
179	3.81145	2.69374
180	4.13894	2.76985
181	4.87841	3.21823
182	5.48589	3.61142
183	6.77189	4.72139
184	6.12481	4.36485
185	6.27987	4.46782
186	5.50136	3.73012
187	4.73253	3.26505
188	4.93581	3.2098
189	4.4787	2.94815
190	4.493	2.95371
191	4.462	3.01689
192	4.12174	2.98654
193	4.6536	3.29366
194	4.35719	3.11087
195	3.96533	3.00754
196	3.46172	2.73933
197	3.73577	2.92073
198	4.3045	3.08886
199	3.72835	2.74259
200	3.64285	2.6991
201	4.28593	3.09089
202	4.86904	3.37961
203	4.36861	3.04762
204	3.91322	2.85498
205	4.97477	3.57797
206	4.01196	2.83282
207	3.4904	2.56731
208	3.92429	2.5716
209	4.10045	2.79671
210	3.26057	2.43762
211	3.33541	2.22946
212	2.7179	2.03122
213	2.9391	2.05067
214	2.27681	1.84053
215	2.47962	1.9347
216	2.74707	2.86837
217	3.29649	2.42874
218	3.35639	3.09827
219	3.92093	2.67225
220	3.40954	2.28427
221	3.31396	2.27378
222	3.218	2.12093
223	3.27368	2.16434
224	2.99102	2.70942
225	3.73258	2.57472
226	3.6704	2.07222
227	3.03684	2.48213
228	3.84428	2.03598
229	3.63788	2.51777
230	4.38826	2.03945
231	3.5479	1.83139
232	3.03823	2.01977
233	3.37351	2.23543
234	3.56961	1.77997
235	2.59596	1.93716
236	2.82724	2.10892
237	3.07798	1.96793
238	2.65703	1.83605
239	2.29316	2.13125
240	2.8291	2.11881
241	2.73766	1.92641
242	2.22839	2.2322
243	2.48638	2.32554
244	2.83529	2.25203
245	2.72077	2.22591
246	2.36702	2.47478
247	2.86112	2.65207
248	3.22898	2.49702
249	2.89642	2.72389
250	3.0478	2.8814
251	3.39644	2.90756
252	3.4931	2.85626
253	3.2687	3.13499
254	3.58844	3.33678
255	3.94593	3.33712
256	4.02232	3.41662
257	3.99997	3.70157
258	4.31315	3.95724
259	4.77517	3.68272
260	4.61112	4.05887
261	4.81143	4.05032
262	5.12654	3.65965
263	4.73114	3.96877
264	4.64128	4.37288
265	5.1434	3.93861
266	5.18176	4.04134
267	4.81652	4.34784
268	5.49385	4.64154
269	5.56102	3.93652
270	4.74936	4.02859
271	5.22724	3.50044
272	4.50855	3.51346
273	4.08989	3.46346
274	4.24611	3.38339
275	4.37562	3.08419
276	3.66496	3.09686
277	3.65253	3.12736
278	3.83742	3.14368
279	3.60701	2.76072
280	3.12826	2.79964
281	3.2667	2.77155
282	3.32787	2.48904
283	2.86045	2.52788
284	2.87745	2.81143
285	3.50285	2.6195
286	3.38041	2.58089
287	3.2687	2.84995
288	3.53103	3.13609
289	4.01279	3.25282
290	3.96262	2.95002
291	3.57074	3.17209
292	4.20701	3.50919
293	4.48192	3.31407
294	4.08953	3.20357
295	4.02791	3.53073
296	4.64214	3.87652
297	4.82338	3.56948
298	4.59554	3.79512
299	4.99796	4.07082
300	5.40067	4.24505
301	5.38869	4.04693
302	5.44855	3.75353
303	4.84906	4.15901
304	5.68176	3.83033
305	5.05672	3.88353
306	5.21446	3.52539
307	4.79637	4.25273
308	5.18858	4.08824
309	5.27766	3.5322
310	4.39117	3.51403
311	4.27614	3.93641
312	5.32513	3.72078
313	4.68283	3.31213
314	3.97609	3.66878
315	4.59031	4.33507
316	5.26215	3.62626
317	4.4637	3.68543
318	4.53861	3.94681
319	5.03587	4.19077
320	5.1209	4.53483
321	5.68464	4.00821
322	5.09563	4.05044
323	5.15501	4.01709
324	5.68686	5.11623
325	5.27351	4.68705
326	5.92185	3.85542
327	6.02131	3.70293
328	5.29468	3.29251
329	5.41288	3.04759
330	4.73222	2.97526
331	4.63055	3.42341
332	4.22415	3.67788
333	4.74011	2.43602
334	4.8685	3.11904
335	3.69283	2.69056
336	4.04782	3.0463
337	3.86514	3.16339
338	4.49948	3.49235
339	4.6319	3.93798
340	5.22943	4.23557
341	5.97586	4.27372
342	6.46305	3.93928
343	6.39806	3.46114
344	5.9391	3.68369
345	5.10481	3.11994
346	5.30922	3.07873
347	4.29539	2.67006
348	4.22107	2.7834
349	3.55161	2.33035
350	3.61919	2.2948
351	2.93858	2.7055
352	2.41409	2.07428
353	2.90227	2.90227
354	2.0988	2.0988

## Sheet: Fig. S2b
Residue Index	RMSF Se-Met SigmaNS R6A	RMSF SigmaNS R6A
0	4.40484	4.55394
1	3.66139	4.64461
2	3.15682	4.11873
3	2.97571	4.17904
4	2.67903	3.64968
5	2.57979	3.45475
6	2.68216	3.72296
7	2.25914	3.37321
8	2.17015	2.92346
9	2.54097	3.29091
10	2.89997	3.92549
11	2.44982	2.90478
12	2.05392	3.9263
13	1.8716	3.26906
14	1.65719	2.96789
15	1.85474	2.78385
16	1.73251	2.22216
17	1.27595	1.6155
18	1.60008	1.88752
19	0.997368	1.29953
20	0.993492	1.23339
21	0.927211	0.907321
22	0.969368	1.00244
23	1.22683	1.27443
24	0.733565	0.874763
25	0.916041	1.06393
26	0.850605	0.787198
27	0.84469	1.16078
28	0.913986	1.58505
29	0.982883	0.9877
30	1.0054	1.17278
31	1.14196	1.21476
32	1.48265	1.44575
33	1.82596	1.48242
34	2.82443	2.36946
35	2.92507	2.0486
36	3.43013	2.7684
37	4.41588	4.1103
38	3.8319	3.18314
39	3.29756	2.63296
40	2.62599	1.80662
41	2.52077	2.12375
42	1.91695	1.50431
43	1.89033	1.75692
44	1.35217	1.22586
45	1.76914	1.77451
46	1.26783	1.60961
47	1.20628	1.7656
48	0.937945	1.05719
49	0.799062	0.73703
50	1.56602	1.27446
51	1.0501	1.11793
52	0.762696	0.86653
53	1.03946	0.83191
54	0.78754	0.718196
55	0.702136	0.712015
56	0.997645	0.98684
57	1.07999	0.771983
58	0.72092	0.712651
59	1.12368	1.17545
60	1.16522	1.05629
61	0.831451	0.893833
62	0.847678	0.888076
63	1.60384	1.6348
64	2.67292	2.82875
65	1.47688	1.66825
66	1.86037	2.44958
67	2.39627	3.13945
68	2.26072	2.60151
69	2.0106	2.36881
70	2.54591	2.81782
71	2.484	3.58163
72	2.11094	2.268
73	1.35284	1.79313
74	1.96021	2.63127
75	2.32894	2.82011
76	1.81907	1.88232
77	2.01531	2.13855
78	2.34666	2.49289
79	2.61271	2.72919
80	3.37652	3.57498
81	2.97456	3.22888
82	2.11934	2.33982
83	2.53797	2.89601
84	1.52953	2.06682
85	2.08618	2.61374
86	1.66939	1.97026
87	1.25097	1.4124
88	0.973713	1.87155
89	1.28509	1.48847
90	1.25965	1.22842
91	0.811109	0.8558
92	1.87637	1.16479
93	0.915182	0.964154
94	1.01933	1.23789
95	1.16135	1.50861
96	1.41608	2.31563
97	0.863536	1.4103
98	0.825492	1.09892
99	0.944544	0.989317
100	0.725997	1.01246
101	1.20159	1.15255
102	1.50217	1.53447
103	1.29653	1.14367
104	0.838978	0.912073
105	1.03241	1.05291
106	1.17686	1.15202
107	0.856294	0.916048
108	0.965973	0.847053
109	1.71401	1.49004
110	1.22416	1.10003
111	1.11313	0.825127
112	1.20482	0.974789
113	1.30464	1.10905
114	1.3338	0.920255
115	1.22447	0.937455
116	1.81724	1.63506
117	1.48596	1.1408
118	2.08543	1.71059
119	2.35332	2.20836
120	1.80801	1.43214
121	1.6268	1.33163
122	1.15099	0.819479
123	1.43965	1.02988
124	1.98129	1.19869
125	1.28461	0.717696
126	0.950679	0.787816
127	1.17442	0.947575
128	2.18302	1.80486
129	1.49882	1.26406
130	1.5927	1.56059
131	1.81996	1.34061
132	0.651417	0.720577
133	0.814405	0.757219
134	0.545695	0.588959
135	0.527996	0.971352
136	0.730599	0.799318
137	0.748931	0.993747
138	0.516315	0.564504
139	0.821803	1.13628
140	0.789408	0.721957
141	0.886417	0.994104
142	0.649151	0.609691
143	0.978637	0.92521
144	0.654981	0.650747
145	1.02441	1.04472
146	0.764389	0.816173
147	0.735695	0.81904
148	1.06015	1.0727
149	1.38991	1.06336
150	1.23718	1.0283
151	1.48844	1.24953
152	2.00717	1.21188
153	2.37842	1.96957
154	1.75089	1.50368
155	1.31773	1.47303
156	1.36809	1.62331
157	2.14797	1.9192
158	2.10848	2.08223
159	1.32621	1.23996
160	1.29108	1.2281
161	1.29391	1.25385
162	2.2694	0.859644
163	2.06706	1.38735
164	1.19069	1.17694
165	0.929432	0.929103
166	1.06325	1.0403
167	1.34742	1.25721
168	1.02477	0.853396
169	1.21101	1.165
170	1.43117	1.46962
171	1.43501	1.17156
172	1.70616	1.25305
173	1.12443	0.853607
174	0.707682	0.662282
175	0.773589	0.876176
176	0.635596	0.594223
177	0.917604	0.937106
178	0.740695	0.762579
179	0.712475	0.773936
180	0.923291	1.33276
181	1.58378	2.38547
182	1.61464	2.30406
183	1.72933	2.35389
184	2.34598	3.10866
185	1.51766	1.97535
186	1.076	1.60714
187	1.0911	1.23355
188	0.795214	0.858326
189	0.724717	0.716057
190	0.735309	0.699623
191	0.61939	0.570842
192	1.06786	1.06321
193	1.02623	0.958878
194	0.85138	0.844106
195	0.719428	0.689613
196	0.985155	0.937214
197	1.11703	0.950147
198	0.820424	0.742475
199	0.911654	0.962191
200	1.16116	1.11012
201	1.45221	1.50243
202	1.33447	1.37246
203	1.32757	1.29812
204	2.2077	1.80496
205	0.870572	0.847014
206	1.02251	0.826355
207	0.775834	0.754547
208	0.780309	0.914868
209	0.861391	0.68749
210	0.6756	0.644315
211	0.668054	0.619249
212	0.846343	0.757135
213	0.794562	0.688906
214	1.04591	0.788967
215	2.92544	2.20907
216	2.90739	1.37776
217	2.43639	2.5486
218	1.94697	2.15251
219	1.25731	1.1965
220	1.41214	1.55986
221	0.84826	0.855293
222	0.911843	1.20153
223	1.36465	1.59692
224	1.59589	1.72769
225	1.23236	1.6028
226	1.47002	2.97729
227	1.23514	2.65812
228	1.89582	2.80406
229	1.69682	2.01382
230	1.00947	0.98037
231	0.913218	1.10139
232	1.36464	1.6259
233	0.841018	0.737323
234	0.767547	1.04994
235	0.879671	0.78847
236	0.881455	0.827754
237	0.775634	1.02834
238	0.649322	0.574995
239	0.556104	0.541017
240	0.563082	0.545982
241	1.09713	0.825397
242	0.81598	0.566241
243	0.528994	0.565245
244	0.560343	0.600883
245	0.510933	0.485433
246	0.924811	0.812048
247	0.561435	0.510867
248	0.626158	0.54247
249	0.576096	0.513413
250	0.673701	1.04225
251	0.535136	0.561409
252	0.624945	0.748105
253	0.84529	0.760635
254	0.834791	0.85065
255	0.780863	1.02866
256	0.683276	0.895367
257	1.42675	1.75717
258	1.10908	1.42679
259	1.19416	1.50209
260	1.69549	1.69645
261	1.68298	1.7219
262	1.09402	1.32565
263	1.65483	1.37736
264	2.03955	1.70391
265	1.57614	1.21132
266	2.82155	1.98391
267	1.76195	2.61332
268	1.56103	1.47802
269	1.151	1.62996
270	1.04135	1.04401
271	1.47067	1.12915
272	0.783647	0.823023
273	1.27757	1.16138
274	1.1149	0.831806
275	0.750111	0.692247
276	0.673796	0.624819
277	1.47808	1.07769
278	0.831473	0.799281
279	0.556789	0.507174
280	0.658149	0.683523
281	0.635947	0.667824
282	0.578994	0.524712
283	0.532543	0.492828
284	0.55578	0.544446
285	0.643553	0.615821
286	0.487294	0.465019
287	0.569158	0.542198
288	0.639	0.601735
289	0.498739	0.485742
290	0.63407	0.818731
291	0.607747	0.939023
292	0.547953	0.582306
293	0.568493	0.571429
294	0.708849	0.762923
295	0.932201	1.04679
296	0.913411	0.855704
297	1.38434	1.40364
298	1.15478	1.43374
299	1.13905	1.36744
300	1.23401	1.40485
301	1.1543	1.19363
302	2.06098	2.62279
303	1.00906	1.52888
304	1.2083	1.5053
305	1.5513	1.58481
306	1.11694	2.60818
307	1.34787	1.50122
308	0.646144	0.73782
309	0.927379	1.11632
310	1.19416	1.32545
311	0.849478	1.11879
312	0.563125	0.613023
313	0.862239	0.932157
314	1.64911	1.61823
315	0.751731	0.823083
316	0.785047	0.891978
317	1.30091	1.39549
318	1.49481	1.63566
319	1.77324	1.88068
320	0.917675	1.15012
321	1.29515	1.40752
322	1.47202	2.15237
323	1.51767	2.08795
324	1.45317	2.4503
325	1.43124	1.99036
326	1.1366	1.28306
327	1.04317	1.05898
328	0.879669	0.97458
329	0.9335	0.980584
330	1.26187	1.2437
331	1.91002	1.9689
332	2.44485	2.50766
333	1.22115	1.26618
334	1.56574	1.64059
335	0.675858	0.679439
336	0.989077	1.06906
337	0.730816	0.695248
338	0.889649	0.908065
339	1.34087	1.41374
340	1.64448	1.75239
341	1.81066	1.9365
342	1.74862	1.83939
343	0.990842	1.10443
344	1.47386	1.44581
345	0.892552	1.0466
346	1.03204	1.20234
347	0.674187	0.663961
348	1.32832	1.46594
349	0.80743	0.82855
350	0.99257	1.12278
351	2.13864	1.98513
352	2.36388	1.03672

## Sheet: Fig. S2c
Frame	Time (ns)	Energy MetSigmaNS (kCal/mol)	Energy SeMetSigmaNS (kCal/mol)
1	0	-36.0397	-35.5252
2	0.049998	-33.6709	-36.9751
3	0.099996	-26.077	-39.1865
4	0.149994	-38.4	-41.3741
5	0.199992	-43.1268	-42.3575
6	0.24999	-35.2328	-45.2878
7	0.299988	-34.5303	-56.1841
8	0.349986	-24.235	-50.5976
9	0.399984	-30.727	-47.5699
10	0.449982	-22.7243	-33.528
11	0.49998	-26.3063	-51.361
12	0.549978	-25.0859	-51.3466
13	0.599976	-22.0165	-40.4519
14	0.649974	-26.4476	-45.6593
15	0.699972	-31.9916	-55.8746
16	0.74997	-17.8066	-61.6449
17	0.799968	-22.6771	-55.7897
18	0.849966	-23.0937	-46.4451
19	0.899964	-31.747	-55.4249
20	0.949962	-34.0055	-54.9852
21	0.99996	-26.3304	-50.7411
22	1.04996	-31.9881	-49.3352
23	1.09996	-30.875	-52.1804
24	1.14995	-29.2973	-54.4276
25	1.19995	-31.7005	-49.995
26	1.24995	-22.7297	-44.8968
27	1.29995	-28.1525	-43.954
28	1.34995	-35.9041	-50.1781
29	1.39994	-37.9203	-46.9726
30	1.44994	-43.7645	-55.8655
31	1.49994	-39.5446	-53.4764
32	1.54994	-44.7325	-47.7363
33	1.59994	-36.338	-50.055
34	1.64993	-33.6337	-58.7967
35	1.69993	-37.6992	-59.0891
36	1.74993	-28.0585	-57.2777
37	1.79993	-25.4967	-36.7436
38	1.84993	-33.6874	-45.2085
39	1.89992	-33.1159	-50.5181
40	1.94992	-41.3171	-53.3857
41	1.99992	-39.03	-49.3061
42	2.04992	-44.0328	-55.6126
43	2.09992	-50.0975	-54.2671
44	2.14991	-43.9031	-60.8675
45	2.19991	-44.0197	-49.3053
46	2.24991	-36.1021	-55.7559
47	2.29991	-36.2845	-54.073
48	2.34991	-34.4888	-51.5237
49	2.3999	-37.0582	-40.2428
50	2.4499	-41.6404	-34.009
51	2.4999	-44.0927	-47.2956
52	2.5499	-45.8935	-58.0214
53	2.5999	-42.5526	-65.3748
54	2.64989	-32.9115	-64.2063
55	2.69989	-37.1294	-52.9092
56	2.74989	-36.1724	-38.6811
57	2.79989	-31.5148	-42.1965
58	2.84989	-27.4322	-37.5686
59	2.89988	-32.7426	-54.1426
60	2.94988	-28.0885	-51.1683
61	2.99988	-31.1728	-52.275
62	3.04988	-42.1385	-38.6864
63	3.09988	-29.247	-47.036
64	3.14987	-49.4475	-38.0459
65	3.19987	-45.073	-41.3392
66	3.24987	-46.6615	-42.4594
67	3.29987	-33.2524	-38.9916
68	3.34987	-35.1507	-30.6699
69	3.39986	-35.9828	-31.628
70	3.44986	-52.5048	-25.5171
71	3.49986	-45.3612	-35.2389
72	3.54986	-33.6279	-39.1522
73	3.59986	-43.0343	-48.7309
74	3.64985	-44.3352	-38.9236
75	3.69985	-41.0588	-43.7746
76	3.74985	-37.6663	-38.2861
77	3.79985	-47.0957	-35.7085
78	3.84985	-36.2973	-29.1696
79	3.89984	-35.3673	-30.1399
80	3.94984	-42.2518	-33.3297
81	3.99984	-41.5122	-38.3755
82	4.04984	-31.1228	-37.4031
83	4.09984	-43.6143	-38.1093
84	4.14983	-34.9626	-35.1133
85	4.19983	-36.803	-31.9854
86	4.24983	-38.0194	-37.3417
87	4.29983	-48.4685	-30.0962
88	4.34983	-51.7156	-30.9894
89	4.39982	-34.6563	-34.0281
90	4.44982	-34.0689	-44.3162
91	4.49982	-45.9579	-48.3852
92	4.54982	-44.5839	-36.9077
93	4.59982	-45.2494	-49.9572
94	4.64981	-26.4872	-45.3476
95	4.69981	-36.1892	-44.2758
96	4.74981	-36.034	-47.2175
97	4.79981	-42.1856	-42.49
98	4.84981	-33.676	-53.7585
99	4.8998	-39.7122	-56.1896
100	4.9498	-32.6547	-48.7488
101	4.9998	-29.7533	-36.6303
102	5.0498	-31.0399	-38.3947
103	5.0998	-36.3528	-44.8282
104	5.14979	-35.7278	-38.3232
105	5.19979	-38.5411	-28.1013
106	5.24979	-29.1615	-41.5244
107	5.29979	-34.3374	-37.3926
108	5.34979	-33.0419	-34.3523
109	5.39978	-34.4421	-36.2424
110	5.44978	-38.2555	-39.8243
111	5.49978	-41.3433	-35.2271
112	5.54978	-30.7264	-41.0977
113	5.59978	-34.1362	-24.0831
114	5.64977	-39.1108	-32.4556
115	5.69977	-44.8605	-36.3581
116	5.74977	-40.4003	-31.9653
117	5.79977	-26.8131	-34.6546
118	5.84977	-37.1996	-42.1666
119	5.89976	-32.6207	-38.3455
120	5.94976	-28.0474	-33.0702
121	5.99976	-33.2001	-44.4524
122	6.04976	-19.8456	-41.1619
123	6.09976	-27.5036	-38.0723
124	6.14975	-35.949	-43.581
125	6.19975	-38.0586	-43.6303
126	6.24975	-36.09	-37.9438
127	6.29975	-34.5113	-49.1216
128	6.34975	-41.333	-33.093
129	6.39974	-39.09	-47.8762
130	6.44974	-42.6276	-40.985
131	6.49974	-39.8733	-42.6193
132	6.54974	-34.7865	-45.7447
133	6.59974	-38.7111	-35.2325
134	6.64973	-32.1249	-43.0392
135	6.69973	-33.6941	-38.9208
136	6.74973	-25.7607	-43.7859
137	6.79973	-19.6299	-35.3027
138	6.84973	-20.8874	-46.4872
139	6.89972	-22.3704	-38.9037
140	6.94972	-29.0574	-42.146
141	6.99972	-36.1884	-40.2273
142	7.04972	-21.4182	-41.7713
143	7.09972	-25.6127	-40.6237
144	7.14971	-47.1698	-30.9387
145	7.19971	-36.8238	-31.1859
146	7.24971	-46.7256	-46.0433
147	7.29971	-37.5647	-37.1646
148	7.34971	-38.705	-37.2158
149	7.3997	-43.7514	-38.6002
150	7.4497	-35.7428	-29.4382
151	7.4997	-31.1273	-45.3686
152	7.5497	-39.432	-38.14
153	7.5997	-32.9652	-48.1915
154	7.64969	-28.6088	-37.7851
155	7.69969	-35.8801	-32.3971
156	7.74969	-34.0389	-46.5105
157	7.79969	-36.0928	-37.6573
158	7.84969	-32.9856	-51.0448
159	7.89968	-37.8998	-43.4998
160	7.94968	-32.7908	-36.8342
161	7.99968	-28.7657	-27.7126
162	8.04968	-36.8438	-30.8155
163	8.09968	-32.9324	-37.0163
164	8.14967	-37.7565	-41.1789
165	8.19967	-37.12	-37.6435
166	8.24967	-45.1459	-54.0142
167	8.29967	-35.6842	-54.8248
168	8.34967	-38.6352	-54.9334
169	8.39966	-32.0194	-39.6584
170	8.44966	-35.8787	-43.1776
171	8.49966	-36.3607	-42.8151
172	8.54966	-31.6728	-36.3914
173	8.59966	-34.6915	-30.7133
174	8.64965	-39.8545	-43.6893
175	8.69965	-34.8674	-43.8126
176	8.74965	-44.5992	-51.782
177	8.79965	-26.2993	-42.3507
178	8.84965	-50.7242	-50.5617
179	8.89964	-30.3934	-47.492
180	8.94964	-38.4817	-45.4991
181	8.99964	-39.8783	-45.3383
182	9.04964	-46.9607	-49.2285
183	9.09964	-39.7679	-45.0395
184	9.14963	-37.719	-49.9639
185	9.19963	-34.8855	-40.9403
186	9.24963	-30.4492	-54.5301
187	9.29963	-28.2577	-45.214
188	9.34963	-28.6381	-56.868
189	9.39962	-22.0789	-48.9978
190	9.44962	-21.859	-39.6946
191	9.49962	-29.5793	-39.7604
192	9.54962	-36.5093	-25.6342
193	9.59962	-37.926	-40.3101
194	9.64961	-34.4655	-39.0938
195	9.69961	-23.7422	-46.5042
196	9.74961	-29.8573	-46.6956
197	9.79961	-32.3846	-28.5433
198	9.84961	-39.0938	-37.4676
199	9.8996	-36.1196	-34.2232
200	9.9496	-33.0644	-33.5826
201	9.9996	-32.2214	-46.8041

## Sheet: Fig. 6h and S3a
Sample	Relative intensity of dsRNA	Standard deviation	Relative intensity of ssRNA	Standard deviation
Buffer	1	0.12	0	0
σNS 2.5 μM	0.879866	0.092	0	0
σNS 5 μM	0.769193	0.071	0.039767	0.006
σNS 10 μM	0.659077	0.051	0.436047	0.031
σNS 20 μM	0	0	0.870475	0.069
Boiled	0	0	1	0.09
NV p41 20 μM	0.00771252	0	0.767416	0.049
MBP 20 μM	0.904431	0.11	0	0

## Sheet: Fig. 6i and S3b
Sample	Relative intensity of dsRNA	Standard deviation	Relative intensity of ssRNA	Standard deviation
Buffer	1	0.1	0	0
σNS R6A 2.5 μM	0.999345	0.13	0	0
σNS R6A 5 μM	0.969952	0.097	0	0
σNS R6A 10 μM	0.971831	0.085	0	0
σNS R6A 20 μM	0.938889	0.079	0	0
Boiled	0	0	1	0.13
NV p41 20 μM	0	0	0.887019	0.095
MBP 20 μM	0.924358	0.091	0	0

## Sheet: Fig. 6j and S3c
Sample	Relative intensity of dsRNA	Standard deviation	Relative intensity of ssRNA	Standard deviation
Buffer	0	0	1	0.12
σNS 2.5 μM	0	0	0.917827	0.11
σNS 5 μM	0	0	0.802665	0.097
σNS 10 μM	0.271912	0.015	0.670948	0.061
σNS 20 μM	0.711316	0.068	0.38466	0.045
Annealed	1.00006	0.092	0	0
NV p41 20 μM	0.757426	0.074	0.42136	0.047
MBP 20 μM	0	0	0.846226	0.089

## Sheet: Fig. 6k and S3d
Sample	Relative intensity of dsRNA	Standard deviation	Relative intensity of ssRNA	Standard deviation
Buffer	0.791787	0.0956	0.0463931	0.01
σNS 20 μM	0	0	1	0.0611
σNS 20 μM + TASAH 20 μM	0.0316272	0.009	0.819243	0.051
σNS 20 μM + TASAH 40 μM	0.30997	0.042	0.5718	0.055
σNS 20 μM + SGAH 20 μM	0	0.002	0.738275	0.061
σNS 20 μM + SGAH 40 μM	0.344584	0.04	0.645797	0.041
σNS 20 μM + CHAPS 20 μM	0	0.001	0.846076	0.09
σNS 20 μM + CHAPS 40 μM	0.0889184	0.027	0.725499	0.05
σNS 20 Μm + CHAPSO 20 μM	0	0.001	0.849058	0.063
σNS 20 Μm + CHAPSO 40 μM	0.00855907	0.005	0.706202	0.041
NV p41 20 μM	0	0.007	0.763199	0.079

## Sheet: Fig. 6l and S3e
Sample	Relative intensity of dsRNA	Standard deviation	Relative intensity of ssRNA	Standard deviation
Buffer	0	0	1	0.08
σNS 20 μM	0.733324	0.09	0.285966	0.023
σNS 20 μM + TASAH 20 μM	0.74063	0.052	0.582291	0.05
σNS 20 μM + TASAH 40 μM	0.578255	0.062	0.624828	0.067
σNS 20 μM + SGAH 20 μM	0.70405	0.069	0.587584	0.059
σNS 20 μM + SGAH 40 μM	0.749658	0.014	0.608874	0.062
σNS 20 μM + CHAPS 20 μM	0.746714	0.09	0.569857	0.057
σNS 20 μM + CHAPS 40 μM	0.711007	0.087	0.64918	0.041
σNS 20 Μm + CHAPSO 20 μM	0.709767	0.078	0.437111	0.038
σNS 20 Μm + CHAPSO 40 μM	0.650564	0.084	0.39648	0.041
NV p41 20 μM	0.83753	0.013	0.59941	0.061

## Sheet: Fig. 6m and S3f
Sample	Relative intensity of dsRNA	Standard deviation	Relative intensity of ssRNA	Standard deviation
Buffer	1	0.09	0	0
σNS ΔN17 2.5 μM	1.04676	0.1	0	0
σNS ΔN17 5 μM	0.944126	0.078	0	0
σNS ΔN17 10 μM	0.976619	0.091	0	0
σNS ΔN17 20 μM	0.960129	0.075	0	0
Boiled	0	0	1	0.14
NV p41 20 μM	0	0	0.901582	0.075
MBP 20 μM	1.03159	0.11	0	0
